# Supplementary material for: Small Ruminant Farming in Tribal Areas of Dera Ghazi Khan, Punjab, Pakistan
Source: Vet Sci. 2022 Jun 7;9(6):279. doi: 10.3390/vetsci9060279 (PMC9229448; doi:10.3390/vetsci9060279)
Supplement: Supplementary file 1 [file vetsci-09-00279-s001.zip]

Archive with 1 entries (1 files):
- vetsci-1682049-supplementary.pdf
